# Supplementary material for: Genomic assembly, characterization, and quantification of DICER-like gene family in Okra plants under dehydration conditions
Source: PeerJ. 2023 Nov 21;11:e16232. doi: 10.7717/peerj.16232 (PMC10668803; doi:10.7717/peerj.16232)
Supplement: Supplemental Information 2 [file peerj-11-16232-s002.xlsx]

## Sheet: Sheet1
Well	Task	Reporter	Group	Sample Name	Target Name	CT
A1	UNKNOWN	FAM	Shoot	Ctrl	HKG	28.95
A2	UNKNOWN	FAM	Shoot	Ctrl	HKG	29.42
A3	UNKNOWN	FAM	Shoot	Ctrl	HKG	27.86
A4	UNKNOWN	FAM	Shoot	T1	HKG	31.9
A5	UNKNOWN	FAM	Shoot	T1	HKG	26.55
A6	UNKNOWN	FAM	Shoot	T1	HKG	27.41
A7	UNKNOWN	FAM	Shoot	T2	HKG	27.95
A8	UNKNOWN	FAM	Shoot	T2	HKG	25.17
A9	UNKNOWN	FAM	Shoot	T2	HKG	25.3
A10	UNKNOWN	FAM	Root	Ctrl	HKG	27.99
A11	UNKNOWN	FAM	Root	Ctrl	HKG	31.75
A12	UNKNOWN	FAM	Root	Ctrl	HKG	29.68
A13	UNKNOWN	FAM	Root	T1	HKG	26.5
A14	UNKNOWN	FAM	Root	T1	HKG	30.58
A15	UNKNOWN	FAM	Root	T1	HKG	30.31
A16	UNKNOWN	FAM	Root	T2	HKG	27.65
A17	UNKNOWN	FAM	Root	T2	HKG	27.1
A18	UNKNOWN	FAM	Root	T2	HKG	27.03
A19	UNKNOWN	FAM	Shoot	Ctrl	DCL1	31.82
A20	UNKNOWN	FAM	Shoot	Ctrl	DCL1	34.44
A21	UNKNOWN	FAM	Shoot	Ctrl	DCL1	33.48
A22	UNKNOWN	FAM	Shoot	T1	DCL1	30.67
A23	UNKNOWN	FAM	Shoot	T1	DCL1	27.92
A24	UNKNOWN	FAM	Shoot	T1	DCL1	32.65
B1	UNKNOWN	FAM	Shoot	T2	DCL1	31.02
B2	UNKNOWN	FAM	Shoot	T2	DCL1	34.13
B3	UNKNOWN	FAM	Shoot	T2	DCL1	31.58
B4	UNKNOWN	FAM	Root	Ctrl	DCL1	32.85
B5	UNKNOWN	FAM	Root	Ctrl	DCL1	32.66
B6	UNKNOWN	FAM	Root	Ctrl	DCL1	33.12
B7	UNKNOWN	FAM	Root	T1	DCL1	31.66
B8	UNKNOWN	FAM	Root	T1	DCL1	32.84
B9	UNKNOWN	FAM	Root	T1	DCL1	33.14
B10	UNKNOWN	FAM	Root	T2	DCL1	31.98
B11	UNKNOWN	FAM	Root	T2	DCL1	30.77
B12	UNKNOWN	FAM	Root	T2	DCL1	30.47
B13	UNKNOWN	FAM	Shoot	Ctrl	DCL2	29
B14	UNKNOWN	FAM	Shoot	Ctrl	DCL2	33.59
B15	UNKNOWN	FAM	Shoot	Ctrl	DCL2	32
B16	UNKNOWN	FAM	Shoot	T1	DCL2	28.09
B17	UNKNOWN	FAM	Shoot	T1	DCL2	28
B18	UNKNOWN	FAM	Shoot	T1	DCL2	36
B19	UNKNOWN	FAM	Shoot	T2	DCL2	30.77
B20	UNKNOWN	FAM	Shoot	T2	DCL2	37.84
B21	UNKNOWN	FAM	Shoot	T2	DCL2	32
B22	UNKNOWN	FAM	Root	Ctrl	DCL2	35.74
B23	UNKNOWN	FAM	Root	Ctrl	DCL2	35
B24	UNKNOWN	FAM	Root	Ctrl	DCL2	37.44
C1	UNKNOWN	FAM	Root	T1	DCL2	29.25
C2	UNKNOWN	FAM	Root	T1	DCL2	29
C3	UNKNOWN	FAM	Root	T1	DCL2	31
C4	UNKNOWN	FAM	Root	T2	DCL2	30.92
C5	UNKNOWN	FAM	Root	T2	DCL2	33
C6	UNKNOWN	FAM	Root	T2	DCL2	34.96
C7	UNKNOWN	FAM	Shoot	Ctrl	DCL3	31.49
C8	UNKNOWN	FAM	Shoot	Ctrl	DCL3	37.95
C9	UNKNOWN	FAM	Shoot	Ctrl	DCL3	29
C10	UNKNOWN	FAM	Shoot	T1	DCL3	28.77
C11	UNKNOWN	FAM	Shoot	T1	DCL3	27.1
C12	UNKNOWN	FAM	Shoot	T1	DCL3	36.5
C13	UNKNOWN	FAM	Shoot	T2	DCL3	27.77
C14	UNKNOWN	FAM	Shoot	T2	DCL3	35.44
C15	UNKNOWN	FAM	Shoot	T2	DCL3	34.83
C16	UNKNOWN	FAM	Root	Ctrl	DCL3	32.68
C17	UNKNOWN	FAM	Root	Ctrl	DCL3	36.21
C18	UNKNOWN	FAM	Root	Ctrl	DCL3	31.59
C19	UNKNOWN	FAM	Root	T1	DCL3	29.44
C20	UNKNOWN	FAM	Root	T1	DCL3	29
C21	UNKNOWN	FAM	Root	T1	DCL3	28
C22	UNKNOWN	FAM	Root	T2	DCL3	30.11
C23	UNKNOWN	FAM	Root	T2	DCL3	36.54
C24	UNKNOWN	FAM	Root	T2	DCL3	29.12
D1	UNKNOWN	FAM	Shoot	Ctrl	DCL4	29.6
D2	UNKNOWN	FAM	Shoot	Ctrl	DCL4	27.42
D3	UNKNOWN	FAM	Shoot	Ctrl	DCL4	31.95
D4	UNKNOWN	FAM	Shoot	T1	DCL4	38.75
D5	UNKNOWN	FAM	Shoot	T1	DCL4	26.65
D6	UNKNOWN	FAM	Shoot	T1	DCL4	31.52
D7	UNKNOWN	FAM	Shoot	T2	DCL4	26.86
D8	UNKNOWN	FAM	Shoot	T2	DCL4	28.25
D9	UNKNOWN	FAM	Shoot	T2	DCL4	26.5
D10	UNKNOWN	FAM	Root	Ctrl	DCL4	33.08
D11	UNKNOWN	FAM	Root	Ctrl	DCL4	32.94
D12	UNKNOWN	FAM	Root	Ctrl	DCL4	32.07
D13	UNKNOWN	FAM	Root	T1	DCL4	28.53
D14	UNKNOWN	FAM	Root	T1	DCL4	32.46
D15	UNKNOWN	FAM	Root	T1	DCL4	26.53
D16	UNKNOWN	FAM	Root	T2	DCL4	28.99
D17	UNKNOWN	FAM	Root	T2	DCL4	31.16
D18	UNKNOWN	FAM	Root	T2	DCL4	28.29
H13	UNKNOWN	FAM	Leaves	Ctrl	no-primers	NCT
H14	UNKNOWN	FAM	Leaves	Ctrl	no-template	NCT
