# Supplementary material for: Genomic assembly, characterization, and quantification of DICER-like gene family in Okra plants under dehydration conditions
Source: PeerJ. 2023 Nov 21;11:e16232. doi: 10.7717/peerj.16232 (PMC10668803; doi:10.7717/peerj.16232)
Supplement: Supplemental Information 3 [file peerj-11-16232-s003.txt]

LOCUS       AeDCL1                  8494 bp    DNA     linear   PLN 24-DEC-2022
DEFINITION  Complete genomic sequence of DCL1 for Cultivated Okra.
ACCESSION   AeDCL1
VERSION
KEYWORDS    .
SOURCE      Abelmoschus esculentus
  ORGANISM  Abelmoschus esculentus
            Eukaryota; Viridiplantae; Streptophyta; Embryophyta; Tracheophyta;
            Spermatophyta; Magnoliopsida; eudicotyledons; Gunneridae;
            Pentapetalae; rosids; malvids; Malvales; Malvaceae; Malvoideae;
            Abelmoschus.
REFERENCE   1  (bases 1 to 8494)
  AUTHORS   Magdy,M.
  TITLE     Direct Submission
  JOURNAL   Submitted (24-DEC-2022) Genetics, Faculty of Agriculture, Ain Shams
            University, Hadayek Shubra, No. 68, Cairo, Cairo 11241, Egypt
COMMENT     Bankit Comment: ALT EMAIL:m.elmosallamy@gmail.com
            Bankit Comment: TOTAL # OF SEQS:4
            
            ##Assembly-Data-START##
            Sequencing Technology :: Sanger dideoxy sequencing
            ##Assembly-Data-END##
FEATURES             Location/Qualifiers
     source          1..8494
                     /organism="Abelmoschus esculentus"
                     /mol_type="genomic DNA"
                     /cultivar="OEL12"
                     /db_xref="taxon:455045"
                     /country="Egypt"
     gene            1..8494
                     /gene="DCL1"
     CDS             join(1..1071,1169..1282,1784..1996,2118..2513,2606..2836,
                     3076..3249,3342..3464,3562..3729,3777..4034,4121..4285,
                     4357..4536,4694..4858,4941..5033,5140..5811,6020..6193,
                     6281..6475,6556..7470,7595..7765,7863..8234,8318..8494)
                     /gene="DCL1"
                     /codon_start=1
                     /product="DICER-Like Protein"
                     /translation="MEGEGRVSGGNGSSYWLDACEDIPCDLINDFIDFDAPLVQDSVD
                     NTSGQDFFGGIDHILDSIKNGGGLPPVEGNGNSSVVNGNGIHDTVVGDGFCSNELTGV
                     SKSLPENLVPPPNGVEKSSIESKGQEKKCDVTNSNLFDYSTKDNRVRRDYKRSSESRD
                     RGLDSKERCDKRSSTNGCKNDWQYSSRGQYHPRDRERYSARKRVRDWDDIDRRGREHV
                     RRREHYYGGNRRDGRDREPRGYWERDRSGSNEMVFRLGTWEADQQREAKAANDKTQES
                     NGKMEKKVEQPKEMVLEEQARQYQLDVLEQAKRKNTIAFLETGAGKTLIAVLLIKSIA
                     DDLQKQNRKVLSVFLVPKVPLVYQQAEVIREQTGFQVGHYCGEMGQDFWDARRWQREF
                     ETKQVLVMTAQILLNILRHSIIKMETIHLLILDECHHAVKKHPYSLVMSEFYHTTPKE
                     KRPSVFGMTASPVNLKGVSSQVDCAIKIRNLESKLDSVVCTIKDRKELEKHVPMPSEV
                     VVEFDKAASLWSLHEQIKQMELTVEEAAQSSSRRSKWQFMGARDAGAKEELHQVYGVS
                     ERTESDGAANLIQKLRAINYALDELGQWCAYKVAQSFLTALQNDERANYQLDVKFQES
                     YLNKVVSLLQCQLSEGAVTVKDMSTSEAERCNAQDGTIPDEIEEGELPDSHVVSGGEH
                     VDVIIGAAVADGKVTPKVQSLIKILLKYQHTEDFRAIIFVERVVAALVLPKVFAELPS
                     LGFIRCASLIGHNNSQEMRTGQMQDTIAKFRDGRVTLLVATSVAEEGLDIRQCNVVIR
                     FDLAKTVLAYIQSRGRARKPGSDYILMIERYLKTNFHIVYRGNLSHATFLKNARNSEE
                     TLRKEAIERTDLSHLKDTSRLISMDKIQGTVYQVESTGAIVSLNSAVGLVHFYCSQLP
                     SDRYSILRPEFIMKKHEKPGGPIEYSCKLQLPCNAPFEELEGPMCSSMRLAQQACCLA
                     VCLAACKKLHEMGAFTDMPLPDKGSGEEAEKADQNDEGDPLPGTARHREFYPEGVADI
                     LQGEWILSGRGGTGDTKLHRLYMYTIKCVNNGSSKDPFLTKVSDFAVLFGKELDAEVL
                     SMSVDLFIVRAMITKASLVFRGSIDITGSQLASLKCFHVRLMSIVLDVDVDPATTPWD
                     PAKAYLFVPVVGDKCVDPIKEVDWDLVDNIITTDAWNNPLQRARPDVFLGTNERTLGG
                     DRREYGFGKLRHGLAFGHKSHPTYGIRGAIASYDVVKATGVVPSRDAIEVQEGDLTKG
                     KLIMADGFAQADILVGRIVTAAHSGKRFYVDSICYDMTAETSFPRKEGFLGPLEYSSY
                     ADYYKQKYESAFFLTYIFPSFMKYAFCFFPHNGECIRLLSPLHIVTRYGVELRYKRQA
                     LMRGRGVSYCKNLLSPRFEHSEGESEEAFDKTYYVFLPPELCFVHPLPGTLVRGAQRL
                     PSIMRRVESMLLAIQLKHIIQFPVPAAKVLEASTSASCQETFCYERAELLGDAYLKWV
                     VSRFLFLKYPDKHEGQLTRMRQQMVSNMVLYQYALNKGLQSYIQADRFAPSRWAAPGV
                     LPVFDEDTKDGDTSLFDQEHATVDVLPGKVHGDGFEDEDMEDGEIESDSSSYRVLSSK
                     TLADVVEALIGVYYVEGGKSAANHLMKWIGIQVESDPVVMESIVKPSNIEENLLKSVN
                     FDALEGALNIKFKNRALLVEAITHASRPASGVSCYQRLEFVGDAVLDHLITKHLFFTY
                     TNLPPGRLTDLRAAAVNNENFARVAVKHQLHVHLRHGSSALEKQIRDFVKEVQNELLK
                     PGFNSFGLGDCKAPKVLGDIVESIAGAIFIDSGRDTSVVWRVFQPLLHPMVTPETLPM
                     HPVRELQERCQQQAEGLEYKASRSGNLATVEVFVDGVQVGVAQNPQKKMAQKLAARNA
                     LAVLKEKETTEAKETIEENGKKMKNGNQTFTRQTLNDICLRRNWPMPSYRCVSEGGPA
                     HAKRFTFAVKVNTADRGWTDECIGEPMPSVKKAKDSAAVLLLELLNKWYS"
BASE COUNT     2359 a   1462 c   1963 g   2710 t
ORIGIN      
        1 atggagggtg agggtagggt ttctggtggc aatgggtcat cttactggct ggatgcttgt
       61 gaggacatac cgtgcgactt gattaacgat ttcattgatt ttgatgcccc tctagtccaa
      121 gactcagttg acaatacttc aggtcaagat ttctttggtg gaattgatca cattctcgac
      181 agcatcaaga acggcggtgg ccttcctcct gtggaaggta acggtaatag ctctgttgtc
      241 aatggaaatg gaattcatga cactgttgtc ggggatggat tttgttccaa tgagctcact
      301 ggggtttcca agagtttacc tgaaaacttg gttccaccgc ctaatggtgt tgaaaagagc
      361 agcattgaaa gcaaaggaca ggagaagaaa tgtgatgtta ctaattccaa tttgtttgat
      421 tattccacta aggataacag agttcgtcga gactataaaa ggtcatctga gtcaagagat
      481 aggggtttag atagtaaaga gaggtgtgac aagaggtcta gcaccaatgg ctgcaagaat
      541 gattggcagt attctagtag agggcagtat catcccaggg atagggagag atattctgct
      601 agaaaaaggg ttcgtgattg ggatgatatt gataggaggg gtagagagca tgttagaaga
      661 agagaacatt attatggtgg taataggagg gatgggagag atagagaacc aaggggttat
      721 tgggagaggg atcggtcagg ttccaatgaa atggttttta ggttgggaac ttgggaagca
      781 gatcagcaaa gagaagcgaa ggcggctaat gacaaaacac aggagtccaa tggaaagatg
      841 gagaagaaag ttgaacagcc aaaggaaatg gttttggaag agcaagctcg tcaatatcaa
      901 ttggatgttc ttgaacaggc aaaaaggaaa aacacaattg cttttcttga aactggggca
      961 gggaagacac tcattgctgt tctcctcatc aagagtattg ctgatgattt acaaaagcag
     1021 aacagaaaag tgctctctgt ctttttggtt cctaaagttc cactagttta tcaggtacta
     1081 gaatttgtag aattttaatg ttcctttaag atttgactgg cttttttgtt ctcaggttca
     1141 gttcttctta ttgtttattt acattttaca gcaagctgaa gttattcgcg agcaaactgg
     1201 tttccaagtc ggccattatt gtggggagat gggtcaagac ttctgggatg ctcgtaggtg
     1261 gcagcgcgag tttgaaacca aacaggtaat atctcaaatc ctttttgtga attcctcctt
     1321 gactgccatt tgagcttttc ttcaatgttc caagtaattt cctcattgta atgctagtcg
     1381 ccacttaagc aaactgcatt atgttacttg gtaattttta aatatgccat aaggagcatt
     1441 acgaaaatgt tatatatctg atcggcggta acacttctac tatgactagc tttacacttt
     1501 agttttgtcg aacgtttgat tcggatttta ctcaattttg ttgaaggaat gggatgctgt
     1561 tgatatagtt ttcaaatgct agcaaggtcc ttgtatgtct actttataga gttggaattt
     1621 agttgaaata taagtggtat acccttcatc ccattttaaa atgaaaaggc gaactctata
     1681 tcttcaaaat gattttatct tttcatgttt ttgtgagctg ttgattttgc atacctgact
     1741 ttatctatat gtctatataa tttgctgaat tgatgttctc ttgcaggtct tggttatgac
     1801 agctcaaatt cttctgaata ttttgaggca cagcataatt aaaatggaaa caatccatct
     1861 tcttattctg gatgagtgtc atcatgcagt gaagaaacat ccgtattcac tggttatgtc
     1921 tgaattctat catacaacac caaaggagaa gagaccttct gtttttggaa tgactgcttc
     1981 tcctgttaac ttgaagggta tatttttatt ttcaagtaat gactttatcg aatttatatt
     2041 tcataaagac ttgcaaaatc ttctttcagt tgattgtaac aaaaattccc ctgcaaatat
     2101 atttttgaat atattcaggt gtttcaagtc aagtcgattg tgcaataaag attcgtaatc
     2161 tagaaagcaa gctggattcc gtagtctgta ctattaaaga ccgcaaggaa cttgagaaac
     2221 atgtgccaat gccctcagaa gttgtggtag agtttgacaa ggcagccagt ttatggtccc
     2281 ttcatgaaca aataaaacaa atggaattga cagttgaaga agctgcacag tcaagttcta
     2341 gaagaagtaa atggcagttc atgggagcta gagatgcagg agccaaggaa gagcttcacc
     2401 aagtttatgg tgtatctgaa agaacagaaa gtgatggagc tgctaatttg atacaaaagt
     2461 tgagggccat taattatgca cttgatgaat tgggtcagtg gtgtgcttac aaggtattgt
     2521 atgccttaaa tgattaagtt tccattcttt tattttcttg attgtgtaaa aactatcttg
     2581 gttcctttta tttgcctttt tgcaggttgc acaatctttt ctgacagctt tacaaaatga
     2641 tgaaagggca aactaccagc ttgatgtcaa gtttcaagaa tcttacctaa acaaagttgt
     2701 ttctctctta caatgtcaat tgtcggaggg agctgttacc gtaaaagata tgagcacttc
     2761 agaagcagag aggtgtaatg ctcaagatgg gaccatccct gatgagattg aggaaggaga
     2821 actccctgac agtcatggtg catcttttgt ttaattatct acctttcttt tgttaattta
     2881 ctaccacaaa ttgaggctga ggccatttgt tcctgatttt ggaaaactga tttccacatg
     2941 cactgctgtc ttgctcgtgc tgtgtttctt gtcttctttt ataacgaaat cttttatcat
     3001 ctaagatatt tctaacagaa aataatttaa gagcattttg gtgtgtattc tcaactcgtt
     3061 ttcctttttg tcatagttgt ctctggtgga gagcatgtgg atgtgataat tggggcggct
     3121 gtagcagatg gtaaagtgac cccaaaagta cagtcattga ttaaaatact tctcaagtat
     3181 cagcacacgg aggattttcg tgcgatcatc tttgttgagc gagttgtggc tgctttagtt
     3241 cttcctaagg ttgaaggatt gacatgtttt attatgttca atgatatatt catccccttg
     3301 cactttcatg gtaatgctat taattctctt tgaatggaca ggtttttgca gagcttccat
     3361 ctctgggttt catcagatgt gctagtttga ttgggcacaa caatagtcaa gaaatgcgga
     3421 ctggacaaat gcaggataca attgctaaat tccgagatgg tcgtgtatgt taatattcca
     3481 tgcttcctct ctacagctga taaaatatat gaatcatgca attgtagaca tttgctaaaa
     3541 tgtttttgtt ttctgttgta ggtgacattg ttagttgcga ctagtgttgc ggaggaagga
     3601 ttggatattc ggcaatgcaa tgttgttatt cgttttgatc ttgcgaaaac agttttggca
     3661 tacattcagt ctaggggtcg tgcaaggaag cctgggtcag attacatctt aatgattgag
     3721 aggtacttgt tgggtttggt ctttaagcat tttctttcta ccataaatga tccgtaaaaa
     3781 ctaactttca tattgtctac agaggaaatt tatcgcatgc tacattccta aagaatgcaa
     3841 ggaatagtga agagaccttg cggaaagaag caattgagag aactgatctt agtcatctga
     3901 aggatacttc gaggttgatt tcgatggata agatacaagg tacagtgtac caggttgaat
     3961 caactggtgc tattgtcagt ttaaattctg ctgttggtct cgtccacttt tattgctctc
     4021 agcttcccag tgacaggtat tgcacttata taagatgaca tttgttgttg tttctcttgt
     4081 agtttgttct tttacttagg tgccattgat tttggctttt agatattcaa tactccgacc
     4141 tgagtttatt atgaagaagc atgagaagcc agggggtcca attgaatatt cttgcaagct
     4201 tcagctccct tgcaatgcac catttgaaga gcttgagggt cccatgtgca gttctatgcg
     4261 ccttgcccag caggcatgct gtcttgtcac tatgtacttc tctataaagc atgtaataat
     4321 agtattcctt atgttggtaa tatgtgtaac atgtaggctg tgtgtttggc tgcttgcaaa
     4381 aagctccacg agatgggagc gtttactgac atgcccttgc ctgacaaagg aagtggagaa
     4441 gaagcagaga aggctgacca gaatgatgaa ggagatccac ttcccggaac tgctagacat
     4501 agagagttct atcctgaagg tgtagcagat atactccagg ttagtgtagt ccatggattt
     4561 gacttcccat ccatgtactt ttaagggatt taccttttat tgtgcttatg gagggagatg
     4621 tcggaggaaa ccaacatggc ctttaactaa tgtgcatttt ggtttgcaag tttattgaat
     4681 gctttctggt cctcagggtg aatggatttt atctggaaga ggtggcactg gtgacacgaa
     4741 actacatcgt ctctacatgt ataccatcaa atgtgtaaat aatggctctt caaaagatcc
     4801 attcttaact aaagtctcag attttgcagt actttttggc aaagagctgg atgcagaggt
     4861 aatttcattt gttattatat tagcataaca tgcatttggt aaataagata ttaattttga
     4921 ataacatcca tctcaattag gtgttatcga tgtcggtgga tctatttatc gttcgagcca
     4981 tgataaccaa ggcatctctt gtcttcaggg gatcaataga tattactgga agtcaggtga
     5041 gatgtctaaa ttgtttggat attgattaca attagacaat tttttggtgt ttctatttca
     5101 gattatactt gtgttataat tctgaagtct gcttatgtgc agttggcatc ccttaaatgt
     5161 tttcacgtaa gactgatgag cattgtactg gatgtggatg ttgatcctgc cactactcct
     5221 tgggatcctg ccaaggcata tttgtttgtc cctgtggttg gcgataagtg tgtagatcct
     5281 ataaaagaag ttgattggga tttggttgat aatataatca ctacagatgc atggaataat
     5341 ccccttcaga gagctaggcc agatgttttc cttggaacaa atgagaggac gcttggtggt
     5401 gacagaaggg agtatgggtt cgggaaattg cgtcatggtc tggcttttgg gcacaaatct
     5461 catcctacat atggtatcag aggagctata gcctcatacg atgttgttaa agctactggg
     5521 gtggttccta gtcgtgacgc aattgaggta caagaagggg atttgaccaa aggcaaattg
     5581 ataatggctg atggttttgc acaagcagat attcttgttg gaagaatagt aacagctgct
     5641 cattcaggga agaggtttta tgtagattca atatgctatg acatgacagc agagacctcc
     5701 tttccgagga aagagggctt ccttggtcct ctggagtaca gctcatatgc tgattactat
     5761 aagcagaagt acgaatctgc attcttcctt acctatatat ttccttcttt cctcccttga
     5821 tattaaaatt agaagtaaca attggctgcc tattaattgc ttctgtttaa tggatgagat
     5881 ggcctacatg cacctcagtt gtgcgtgaag aaaaggaaag catgtcttac actgcgaggg
     5941 acatggttga ctactattgg gtgcagaata tgtgagtttt agtcacattt ctacctaata
     6001 gtagtaaatg tcctcacaaa tgaaatatgc tttctgtttc tttccgcaca acggagagtg
     6061 cattaggcta ttgagtcctc tccatattgt taccaggtat ggagttgagt tgagatacaa
     6121 acggcaagct ttaatgagag gtcgtggtgt ttcatattgc aagaatctct tatcccctcg
     6181 attcgaacac tcagagggta catttaacaa aattcttctt gcgtctgaat gttataaatt
     6241 tctatgatcc ttttgttgct taacgtaatg tgtaccatat gaaggtgaat cagaggaggc
     6301 ttttgacaaa acatactatg tttttcttcc tcctgagctg tgttttgtcc acccgcttcc
     6361 tggaacactt gttagaggtg cccagaggtt gccctctatt atgaggaggg tcgagagcat
     6421 gcttcttgca attcaactta agcacataat acaatttcca gtccctgctg caaaggtgcg
     6481 atatattctt tggttggtca aatccgagca gctttcagat tattgataaa cttttaattt
     6541 cttttgtatg ttcaggtttt ggaagcttcg acttccgctt catgtcagga gacattttgc
     6601 tatgaaaggg cggagcttct gggggatgct tacttgaaat gggttgttag tcgctttttg
     6661 tttcttaaat atcctgataa acatgagggt cagctgacca ggatgagaca acaaatggtg
     6721 agtaacatgg tattgtatca atatgcacta aacaagggac ttcaatcata tatccaagca
     6781 gatcgctttg caccatcaag atgggctgct cctggggtat tgccagtctt tgacgaggat
     6841 acaaaagatg gagacacctc cttatttgat caagaacatg caactgttga tgttttacca
     6901 ggaaaagtac atggtgatgg gtttgaagat gaagatatgg aagatggtga aattgagagc
     6961 gactcaagtt cttatagagt cctctctagc aagaccttag cagatgttgt tgaagcacta
     7021 attggagtat attatgttga aggtggcaag agtgcagcga accacctcat gaaatggatt
     7081 gggatccagg tggagtctga tcctgttgtg atggaatcta tagtgaaacc atccaatatt
     7141 gaagaaaact tacttaagag tgtaaatttt gacgccttag aaggtgcatt gaacatcaag
     7201 tttaaaaata gggctttgtt ggtagaagct attactcatg cttcacgccc agcatccgga
     7261 gtatcctgct accagcgctt ggagtttgtt ggtgatgcag tcttggatca tcttatcaca
     7321 aaacatttat ttttcacata cactaatcta cctccaggtc gcttgactga tttgcgagct
     7381 gctgctgtaa acaatgaaaa ctttgcccgt gttgcggtaa aacatcagct ccatgtgcac
     7441 cttcggcatg gatcaagtgc ccttgagaaa caggtttgtt atctgattcc ttcacttttt
     7501 cttatctaat gggtggcagt tttaaccccc atcaacttgt ctgttctggt acataggtag
     7561 ttttttctga ctttggtatt cttggcttct gtttcagatt cgggactttg tgaaggaagt
     7621 ccagaatgag ttattaaagc cggggttcaa ctcattcggt ttgggagatt gcaaagctcc
     7681 aaaagttctt ggagatattg ttgaatccat tgctggtgcc atttttattg atagcggacg
     7741 tgacacttca gttgtctgga gggttagttt gggactgaaa tttgcccctt ctctactttt
     7801 cttacagcta tatacaatca caataactgg ttagtaaaat agcttttctt gctttttagg
     7861 tttttcaacc actgttgcat cccatggtga ctccagagac attgccaatg catcctgtcc
     7921 gggaactaca agagcgatgc cagcaacaag ctgaaggctt ggaatacaaa gcaagtcgaa
     7981 gtggcaattt ggccacagtg gaggttttcg ttgatggtgt ccaagtggga gttgctcaga
     8041 atccccaaaa gaagatggca cagaaactcg ctgcgaggaa tgcgcttgct gttttgaagg
     8101 agaaggaaac aactgaagct aaggagacca tcgaagagaa cgggaaaaag atgaagaatg
     8161 gcaaccagac atttacaaga caaacactga atgatatctg cctgcgtcgt aactggccca
     8221 tgccctccta tcggtaagta attagagtcg gtaccttttc ttcctcacgt acttggacaa
     8281 caacagagac aacttatctt atgtgtgtat ctttaggtgt gtgagtgaag gggggccggc
     8341 ccatgcgaag agatttacat ttgctgtcaa ggttaatacc gctgacagag gatggaccga
     8401 tgaatgcatt ggcgagccga tgcctagtgt taagaaggct aaggactcgg ctgcagtgct
     8461 tctcttggaa ctactaaaca aatggtattc gtga
//
LOCUS       AeDCL2                  5214 bp    DNA     linear   PLN 24-DEC-2022
DEFINITION  Complete genomic sequence of DCL2 for Cultivated Okra.
ACCESSION   AeDCL2
VERSION
KEYWORDS    .
SOURCE      Abelmoschus esculentus
  ORGANISM  Abelmoschus esculentus
            Eukaryota; Viridiplantae; Streptophyta; Embryophyta; Tracheophyta;
            Spermatophyta; Magnoliopsida; eudicotyledons; Gunneridae;
            Pentapetalae; rosids; malvids; Malvales; Malvaceae; Malvoideae;
            Abelmoschus.
REFERENCE   1  (bases 1 to 5214)
  AUTHORS   Magdy,M.
  TITLE     Direct Submission
  JOURNAL   Submitted (24-DEC-2022) Genetics, Faculty of Agriculture, Ain Shams
            University, Hadayek Shubra, No. 68, Cairo, Cairo 11241, Egypt
COMMENT     Bankit Comment: ALT EMAIL:m.elmosallamy@gmail.com
            Bankit Comment: TOTAL # OF SEQS:4
            
            ##Assembly-Data-START##
            Sequencing Technology :: Sanger dideoxy sequencing
            ##Assembly-Data-END##
FEATURES             Location/Qualifiers
     source          1..5214
                     /organism="Abelmoschus esculentus"
                     /mol_type="genomic DNA"
                     /cultivar="OEL12"
                     /db_xref="taxon:455045"
                     /country="Egypt"
     gene            1..5214
                     /gene="DCL2"
     CDS             join(1..69,134..313,421..534,673..807,859..942,1030..1092,
                     1202..1345,1436..1564,1576..1623,1688..1780,1790..1987,
                     2070..2228,2365..2586,2704..2928,3055..3327,3382..3639,
                     3945..4547,4588..5214)
                     /gene="DCL2"
                     /codon_start=1
                     /product="DICER-Like Protein"
                     /translation="MEPVDIEMAISRQHSFYSVLLSLSYQIEAFEKAIKQNTIAYLET
                     GSGKTLIAIMLLRSFAYLIRKPSSFYAVFLVPQVVLVKQQADDVEMHTDLKGGNFWGD
                     MEADFWDGAKRKQEIEKYEVLVMTPQILLNGLRHSFFKLNMIKVLVMDECHHAKRKHP
                     YASIMTDFYHRQLEAGESNLPRIFGMTASPINTKGAKSAGGYWQKIHKLETIMNSKVY
                     TCASESVLAKFVPFSTPKFKFYQPMKITNCLYAQLEKDLDVLKLKLLSCLLNLDLLLS
                     AALSARNKISKRCAALKYCLEELGVWLAFKDSELLLPKCHSYNELIPDWSISNDIKAS
                     VDAGFLTSVLCLIVSVSVCRMLKDIRCIIFVERVMTAIVLQSLFSELLSKHSNWKTKY
                     VAGNSSGLLNQTRNKQNEIVEEFRNGMVNIIFATSILEEGLDVKSCNLIIRFDPSSNI
                     CSFIQSRGRARMENSDYLLMVKSGDLKTQSRLKEYLTSGEVMRKESLCHASDPCSPLS
                     KDLYDEEFYHVASTGACMTLSSSVGLVYFYCSRLPSDGYFKPSPRCVIDKQMGICTIH
                     LPKSSPIQSVSVQGNIKNLKQKACFEACKQLHQIGALTDNLVPDIVVEEDDVEETGKE
                     PYNDDQPIFFPPELVTQGLQESPTKYYCYLMELKQNFDYKFPVHNIMLLLKSQLEMDE
                     KCVDVELEVDRGTLTVNVKYIGPINLDYDQVNLCRRFQIALFRVLMDRKAENLTEVLC
                     DLTSGNSDIDYLLLPSNYVGQNPAIDWFSVSSVLFSYEKVWNYHKNCNGGMIQAKSGL
                     YIMKCLESFHLESLETLGDSFLKYTVCQHLFKRHQNHHEGLLSVNKDKIISNTALCSL
                     GCDKKLQGFIRDEPFDPKNWMIPGCSGIYTFNEETLCNARKIYVRGKRKVKSKRVADA
                     VEALIGAYLSMGGEAAALLFMDWLGMTIDFTNIPYERQFKVQAEQFVNVQYLESLLNH
                     SFQDSSLLVEALTHGSYMLPEIPGCYQRLEFLGDSVLDYLITLHFYNKYPGISPGLLT
                     DLRSASVNNNCYALSAVKSELHKYILHGSQKLYKDIKETVQSFRDSSLEYTFGWESEK
                     SFPKVLGDVMESLAGAIFVDSGYNKEVVFRSIRPLLEPMITPKTMTIHPVKELHELCQ
                     KEHYELRKPVVSHENGVSSITIEVEANGRVFKQTSTASDKKMAKKLASKEVLKSLKEA
                     NFS"
BASE COUNT     1479 a    887 c   1030 g   1818 t
ORIGIN      
        1 atggaaccag ttgacataga gatggccatt tccagacaac actcttttta ttctgtattg
       61 ttgtcgctct ttgttttgtc aagacctaat gtcagaagct ttgatgttct ccgcacttag
      121 ttgtttacgg agcagctacc agattgaagc atttgagaaa gctatcaagc aaaacacaat
      181 agcttacttg gaaaccgggt ccggcaagac actgattgcc atcatgcttc tccgcagctt
      241 cgcttacctt attcgcaagc cttcgtcttt ttatgccgtc ttcttggttc ctcaagtagt
      301 cctggttaaa caagtatgta aaattacata tcctgttatt tatgtcatgc tattagtaga
      361 aaattttttt aacaaagctt tttttttttt gtttctcttg ctgttttaaa taatgattag
      421 caagcggatg atgtggaaat gcatacggac ttgaaagggg gcaacttttg gggagatatg
      481 gaggcggact tctgggatgg tgcaaaacgg aagcaagaaa ttgagaaata tgaggtgggt
      541 ttttctgttt ctaatgtata gttgatatgg aaatgatgca gagcaagtgc tttcttttcc
      601 tattgtgtat ctttctttat ttcttacata tcgtacatgc agcgagcagt gacatgtctt
      661 tcttaccgac aggtgcttgt gatgacacct caaattttac ttaacggatt gagacatagt
      721 ttctttaagc ttaacatgat aaaggttttg gtaatggatg aatgccatca tgccaaaaga
      781 aagcacccat atgcttccat aatgacagtg agttgtcttt cattcctttt tctttatatt
      841 ataattttgt ttacagtgga tttctatcat cgccaattag aagctggtga atctaacctt
      901 cctaggattt ttgggatgac tgcttcccct ataaacacaa aaggtgattc ttttaagctt
      961 tcatgtttat tgcttgtttt tgtttctatt atatagaact cgaacatctt actcctccct
     1021 attactctag gggcaaaatc ggctggtggc tattggcaga agatccataa gctggagacg
     1081 attatgaatt cgattttttt tttcatttat tgcctatgct tctgatttgt ttctttgaga
     1141 catgattgta tcatactgaa aattacattt taatatttgc atggtatgtt ttcctccatt
     1201 gaaggtgtat acatgtgcaa gtgaatcagt gcttgctaag tttgttccat tttcgactcc
     1261 aaagttcaag ttttatcaac ctatgaaaat aacaaattgc ttatatgcac aattggaaaa
     1321 ggacctcgat gtattgaaat taaaggtaca tatattcttt gttgaaactt ttggctatat
     1381 tgccagttta atgtgataaa tttcccctct ttttatgagg tgcgaaggag taagactttt
     1441 atcatgtttg ctaaatttgg atcttctttt gtctgcagca ttgtctgcca ggaacaaaat
     1501 atcaaagaga tgtgccgctt taaaatactg tttagaagag cttggtgtct ggttggcttt
     1561 taaggtacat ctttagacag tgaattgttg ctaccaaagt gccattctta taatgagttg
     1621 atatttagtt gctttattgt ctttttcata actgttttct ttttgttttt tatttcacca
     1681 tataggtcca gattggtcca tttctaatga tattaaagcc agtgtggatg ctgggtttct
     1741 tacctcagtt ttatgcctta tcgtttctgt ttctgtatgt ctacaatgca ggatgttgaa
     1801 agacataagg tgtataattt ttgtagagcg ggttatgact gccattgtgc ttcagtcact
     1861 attcagtgaa ttgctttcaa agcacagtaa ctggaagacc aaatatgttg caggaaatag
     1921 ctctggattg ctgaaccaaa ctaggaataa acaaaatgaa attgtagaag aattccgtaa
     1981 cgggatggta tgtttttatc tcatgtaaag aaggaaataa cgattttgtt acacggctgt
     2041 atttgaatga tggtattcca ttcctgcagg ttaacataat ttttgctact tcaattcttg
     2101 aagaaggctt ggatgtcaaa tcatgcaact taattatcag atttgatcca tcgtcaaaca
     2161 tttgtagttt catacagtct cgaggacgtg ctagaatgga gaattcagat tatttgttaa
     2221 tggtgaagag gtaataatct atatttctat tccttcccat atattatttc tcaaatttta
     2281 aaaatcttta ttactagtgc taccttagat aacttattaa tacctttata tgttcttaac
     2341 aaatgcttat ggtttaatta ttgtagcggg gatttgaaaa cacaatctcg gctgaaggag
     2401 tatcttacta gtggagaagt aatgagaaag gaatcgttat gccatgcatc tgatccttgt
     2461 tctcctctta gtaaggactt atacgatgaa gaattctacc atgttgcaag tacaggggca
     2521 tgtatgactc ttagttctag tgttggttta gtatacttct attgctctcg tctcccttca
     2581 gatgggttag taattcttag tatttactta tagtacatta taattaaagc cttattatct
     2641 tattatcatt atccccatgg tttaatgttt ttgcttctct tgtgtttgtt tgttttctct
     2701 aggtatttta aacctagtcc aaggtgtgtc atagacaagc aaatggggat ttgcaccatc
     2761 catctaccca agagttcacc tattcaatct gtttctgtcc agggaaacat taaaaattta
     2821 aagcaaaagg catgctttga agcatgcaaa cagctccatc aaattggtgc tttaacagac
     2881 aatcttgtgc ctgatattgt tgtggaagaa gatgatgtag aagaaactgg taataataat
     2941 gcatgcctat gttttcttta tcttcaacga tgttgtatgt gatatcaata tgcttaaaag
     3001 atgttagaag aaatatctaa ctttccctca ttttatataa ttatttgatt tgtaggaaag
     3061 gaaccctata atgatgatca accgattttc tttccacctg aactggttac tcagggttta
     3121 caagagtctc cgacaaagta ttactgctac ttaatggagt tgaagcagaa ctttgactac
     3181 aagtttccag ttcataacat catgcttctt ttgaagagtc agcttgaaat ggatgaaaaa
     3241 tgtgtggatg tggaattgga agttgatagg ggtactttaa cagtcaacgt gaaatacatt
     3301 ggaccaataa atcttgatta tgaccaggta ctatattctt tttttaacat ttttcctctt
     3361 tgcacatatt cgtgctggta ggttaacttg tgtagaaggt ttcagattgc ccttttccga
     3421 gttcttatgg accgtaaagc agaaaatttg acagaggtgt tatgtgacct tacttcaggg
     3481 aattctgaca ttgattatct tcttcttcca tcaaattatg tgggccagaa tcctgctatt
     3541 gattggtttt cagtttcttc tgtcttattt tcttatgaaa aggtctggaa ttatcacaag
     3601 aactgtaatg gtggtatgat tcaggcaaaa agtggtttgt tatgcacttg catgattcag
     3661 tcgttcagat tcttttaatt ttaaattttg ttttatttat tttgcagaat caagtaatgc
     3721 attcgtagaa ttgcctcctg aactttgtga tgtccatatg actcccatat caattagcac
     3781 attttattct ttcacatttg ttccatcaat catgcatagg atcgagtctt tactcattgc
     3841 taccagcttg aaaaagatgc atctcgatca ttgcctgcaa aatgttgcta ttccaaccat
     3901 gaaggtaaga tagcagactt tttaattcct tgcacagaaa tatgtatatc atgaagtgcc
     3961 tagaaagttt tcatttggaa tcactggaga ctcttggcga ctcttttctg aagtacaccg
     4021 tttgccagca tctcttcaaa agacaccaaa atcatcacga gggacttctt agtgtcaaca
     4081 aggataaaat catttcgaat acagctcttt gctctctggg atgtgacaag aagcttcagg
     4141 gatttatccg cgatgagcct ttcgatccca aaaattggat gattcctggt tgttcaggaa
     4201 tttatacttt caatgaggag acactgtgta atgcaagaaa aatatatgtt agagggaaaa
     4261 gaaaggtgaa aagtaaaagg gttgccgatg ctgttgaggc acttattggt gcatatctta
     4321 gcatgggagg cgaggctgct gccttgttat ttatggattg gcttgggatg accatcgatt
     4381 ttacaaatat accatacgaa agacaattca aagtgcaggc tgaacaattt gttaatgtcc
     4441 agtatttgga gtcacttctg aatcattcat tccaagactc ttcattgttg gtggaagcac
     4501 taacacatgg ttcttatatg cttcctgaaa ttccgggatg ttatcaggtt agtccggtga
     4561 taatctagtg tattcttttc tgtgcagcgg ctggaatttc ttggggattc cgttttagat
     4621 tacctcatta cactgcattt ttataataaa tatcctggga tctcgccggg attgttaacc
     4681 gatttgaggt ctgcatctgt gaacaacaat tgctatgcat tatcagctgt caagtccgag
     4741 ttgcataagt acattctcca tggttcacag aagctataca aggacataaa agaaactgtc
     4801 caaagtttcc gggattcgtc gttggaatat acttttggtt gggaatctga aaaatctttc
     4861 cccaaggtac tcggggatgt gatggagtca ctagccgggg ccatatttgt cgattcagga
     4921 tacaacaagg aagtcgtatt ccggagtata aggccgctgt tggagcccat gattactcct
     4981 aaaacaatga caatccaccc tgtgaaagag ttgcatgaac tatgtcaaaa ggaacattat
     5041 gaactaagaa aacccgttgt ttcacacgaa aatggcgttt cttctattac gatcgaggtc
     5101 gaagcgaatg gcagggtgtt caagcaaaca tcaacagcat cagataagaa gatggcaaag
     5161 aaactggctt ccaaagaagt tttgaagtca cttaaagagg ccaattttag ctaa
//
LOCUS       AeDCL3                  4731 bp    DNA     linear   PLN 24-DEC-2022
DEFINITION  Complete genomic sequence of DCL3 for Cultivated Okra.
ACCESSION   AeDCL3
VERSION
KEYWORDS    .
SOURCE      Abelmoschus esculentus
  ORGANISM  Abelmoschus esculentus
            Eukaryota; Viridiplantae; Streptophyta; Embryophyta; Tracheophyta;
            Spermatophyta; Magnoliopsida; eudicotyledons; Gunneridae;
            Pentapetalae; rosids; malvids; Malvales; Malvaceae; Malvoideae;
            Abelmoschus.
REFERENCE   1  (bases 1 to 4731)
  AUTHORS   Magdy,M.
  TITLE     Direct Submission
  JOURNAL   Submitted (24-DEC-2022) Genetics, Faculty of Agriculture, Ain Shams
            University, Hadayek Shubra, No. 68, Cairo, Cairo 11241, Egypt
COMMENT     Bankit Comment: ALT EMAIL:m.elmosallamy@gmail.com
            Bankit Comment: TOTAL # OF SEQS:4
            
            ##Assembly-Data-START##
            Sequencing Technology :: Sanger dideoxy sequencing
            ##Assembly-Data-END##
FEATURES             Location/Qualifiers
     source          1..4731
                     /organism="Abelmoschus esculentus"
                     /mol_type="genomic DNA"
                     /cultivar="OEL12"
                     /db_xref="taxon:455045"
                     /country="Egypt"
     gene            1..4731
                     /gene="DCL3"
     CDS             1..4731
                     /gene="DCL3"
                     /note="[intronless gene]"
                     /codon_start=1
                     /product="DICER-Like Protein"
                     /translation="MHSSKEEMNSADPPDMMILDDTDAVMKEPSSSSKPKDLNPSRYQ
                     LQVYEVAKRRNIIAVLDTGVGKTMIAVMLIKDFGETIKSADSKKLIVFLAPTVHLVNQ
                     VFEYIKEHTSLEVEQYYGAKGVDEWTLDCWEKEVKDHDVSFLTSQILLDALRNAFLSL
                     EKVSLLIIDECHRATGNHPYARLMKVSNSPKIFGMTASLSPPKLIVSMNNDLEYVLLL
                     QIYTIEDRTEMEVYVPFAKESCRFYDPAELSCSDLKEMVEISWSKTDMSLSKLQDSLQ
                     LSYKDLDDKLKALRRRISNDHAKILHCLDNLGLICAYEVDCAFLENIIDTKDECEVYR
                     ESVVQCKNFLEEVRCLIGASLPLGDKSFLNSGFDYVKAVDLGYISPKMHELLQLFQSF
                     GESKQVSCLIFVERIITAKVIERFTKKVSCLSHFVVSYMTGSNTSVDSLAPKMQKETL
                     ESFRSGKVSLLFTTDVVEEGIHVPNCCYVIRFDLPKTVRSYVQSRGRARQNNSEFIMM
                     LERGNLKQRNHIYDLIRSEYSMKNTAIKRDPGSDLCVLKDCSFEEPNIFVVDATGASV
                     TTDSAVSLIHRYCGKLPGDKYATPKPSFEFTSSEGLYECKLTLPVNAAFQTIVGPPSR
                     NCHLAKQLVSLEACKQLHQMGALNDHLIPSIEEPSENACVSKVKDSHSGAGTTKRKEL
                     HGTTCIQALCGSWGEKSDDADFFAYKFDFKCSIVTVVYSQFVLLIESKLADDVGNTEM
                     DLYLIGKTAKASVSFCGQVRLNAEQVMKAKRFQEFFFNGLFGKLFVGSKSSGTPREFL
                     LRDKTSSLWSPSHMYLLLPLEDCSTKELRINWPAITACTFAADFLNKNSLLGTDDDGS
                     NPSSVTDCKKTNMIHFANSLVDIDNLRNMVVLAIHTGRIYCIIEAMSDKTANSSFDEA
                     VDKVSTGFASFSEYFRKKYVIVLKHPEQPLLLLKQSHNPHNLLVNFNDEGFSAKASQA
                     GVVNEKPRFHVHMPPELLLVLDVPVSVLKSLYLLPSVMHRLESLMLANQLREEINFNS
                     SNIDIPSSMILEALTTLGCCESFSMERLELLGDSVLKYTVSCTLFLKYPSKHEGQLSS
                     RRSLAVCNSTLHKLGTVHIIQGYIRNGAFDPRRWVAPGQRTLRPVPCKCGVDSLEVPL
                     DKIFQTEDPKVKFGKPCDRGHRWMCSKTISDCVEALIGAYYVSGGLVASLHVMKWLGV
                     DVELDPTMVAEVINQASLQIYVPNNEIQEIESKVGHNFSVKFLLKEALTHESALEFYC
                     YQVVEFLGDSVLDLLITQYLYHNHTDIDPGELTDLRSASVNNESFAQVVVRHDLYKHL
                     QHCSSLLSDQISEYVQSLTESQNTSRLDPGIKGPKVMCDLFESIVGAILIDTNLNLDK
                     VWRIVEPLLSPIVTPDKLELPPLRELNELCDSLGYFIKEKCTNKGEVVHAELLLQLDR
                     DLLVGEGFDRSKKVAKGKAASNLLKQLEVRTRFNRLHNDSSLPTLIIHIRNQDHFRVL
                     QLLCMQTSCYLCSTPMEMGEGAERRKGFISFVSKITLNVPGYDIIKCTGDARADKKSS
                     SDSAALFMLYELEQRGKLIIEETL"
BASE COUNT     1419 a    860 c   1044 g   1408 t
ORIGIN      
        1 atgcattctt caaaggagga gatgaactca gcagacccac ctgatatgat gattttagat
       61 gacactgatg ctgttatgaa agaaccttct tcatcttcaa aacccaagga cttaaatcct
      121 agtaggtatc aattgcaggt gtacgaggtt gcgaagagaa gaaacattat agctgtgttg
      181 gatacaggtg taggaaagac aatgattgct gtgatgctca ttaaagattt tggtgaaact
      241 atcaagtctg cagacagtaa aaagttgatt gttttcttgg ctcccactgt tcatctagtt
      301 aatcaggtat ttgaatatat aaaggaacat acaagtttgg aagttgaaca gtattatgga
      361 gcgaaggggg tagatgaatg gaccttggat tgctgggaga aagaagtaaa ggatcatgat
      421 gtaagttttc taactagtca gattttatta gatgctttac gaaatgcatt cttgagtcta
      481 gagaaggtgt ccttattgat aatagatgag tgtcaccgtg ctactggcaa ccatccatat
      541 gcaagactaa tgaaggtcag taactcgcca aagatttttg gaatgacagc atcactgtct
      601 cctccaaaat tgattgtgag tatgaacaat gacctcgaat atgttttgct gctgcagata
      661 tatactatag aagacagaac agagatggaa gtttatgtgc cttttgctaa agaaagttgt
      721 agattttatg atccagccga actttcttgt tcggatttga aagaaatggt agaaatctct
      781 tggtcaaaga ccgatatgtc attgtcgaag ttgcaagact cgctgcaact ttcttacaaa
      841 gatttagatg ataagcttaa agcactacga aggcgaatat caaatgatca tgctaagatt
      901 ttgcattgcc ttgacaatct tggtctcata tgtgcttatg aggttgattg tgctttccta
      961 gagaacatca ttgacaccaa agacgaatgt gaagtatata gagaaagtgt ggtgcagtgc
     1021 aaaaatttcc tggaggaagt ccgatgctta attggtgctt ctcttcccct tggagataaa
     1081 agttttctga attccggatt tgactatgta aaggcagtag atcttggcta tatatctcca
     1141 aaaatgcatg aactacttca acttttccaa tcatttgggg aatctaaaca agtatcgtgc
     1201 ctgatttttg ttgaaagaat tattaccgct aaagtaattg aaagatttac gaagaaagta
     1261 agctgtctat cacatttcgt ggtttcatat atgactggaa gtaatacatc agttgattcc
     1321 ctagcaccta aaatgcaaaa ggaaaccttg gagtcatttc gatccgggaa ggtatctcta
     1381 ttatttacta ctgatgtggt tgaggaggga attcatgtac caaactgctg ctatgtgata
     1441 cgtttcgacc tgccaaagac agtccggagt tatgtacaat ctcgaggaag agctaggcag
     1501 aacaattctg aattcatcat gatgcttgag aggggaaatt tgaaacaaag aaatcatata
     1561 tacgatttaa tcaggagtga gtattcaatg aaaaacacag caattaaaag ggatcctggt
     1621 tctgatctat gcgttcttaa agactgttcc tttgaagaac caaatatttt tgttgtggat
     1681 gctacgggag cttcagttac cacagattct gctgttagcc tcatccatag atattgtgga
     1741 aagctccctg gtgataagta tgctacgcca aagccaagtt ttgagttcac atcttctgaa
     1801 ggattatacg agtgtaaatt aacgttacct gttaatgcag cgtttcaaac aatagttggt
     1861 ccaccgtcta ggaattgtca tttggcaaag cagcttgtaa gcttagaagc atgcaagcag
     1921 cttcatcaaa tgggtgcctt gaatgatcat cttattccgt ccatcgaaga gccttcagaa
     1981 aatgcttgtg tttctaaagt aaaagattcg cattcaggtg caggaactac aaaacggaag
     2041 gagcttcacg gaacaacttg cattcaggca ttatgtggaa gctggggaga aaaatccgat
     2101 gatgctgatt tctttgccta taaatttgat tttaaatgca gtattgtcac tgtggtttat
     2161 tctcaatttg ttcttctaat tgaatcaaag cttgcggatg atgtggggaa tactgaaatg
     2221 gatctttact tgattggaaa gacggctaag gctagtgttt ctttctgtgg gcaagtgcgt
     2281 ttaaatgcag aacaggtgat gaaagcaaag cgctttcagg aatttttctt taatggcttg
     2341 ttcggcaagt tatttgttgg atctaaatca tctggaacac cgagagaatt tctacttcgg
     2401 gataaaacaa gttctttgtg gagtccatcc catatgtatt tgcttttacc ccttgaggat
     2461 tgttcaacta aggaattgag aataaactgg ccggcaataa cggcttgtac atttgctgca
     2521 gactttttaa ataaaaattc tttgttaggc acagatgatg atggaagcaa tccatcatcc
     2581 gtgacagact gcaagaaaac caatatgatt cactttgcta acagtttggt tgacattgac
     2641 aatcttagaa atatggtagt actggcaatt cacaccggaa gaatctactg catcattgaa
     2701 gccatgagtg ataaaactgc caacagttct ttcgatgaag ctgttgataa ggtctcaaca
     2761 gggtttgctt ccttctctga atacttcagg aaaaagtatg tgattgtgct gaaacatcct
     2821 gaacagcctt tgttgctgtt aaagcagagc cataacccgc acaacttact tgtgaatttt
     2881 aatgatgaag gtttttcagc taaagcatca caagctggcg tagttaatga aaaaccacgt
     2941 ttccatgtcc acatgccacc tgagcttttg cttgtccttg atgttccagt aagtgttcta
     3001 aaatcacttt acttgcttcc atcagtaatg caccggctgg agtcgttaat gttggccaac
     3061 caacttagag aagaaatcaa ctttaattct agcaacatcg atataccaag ctcaatgatc
     3121 ctggaagcat tgacgacact tggatgttgt gaaagttttt ccatggaaag gctggaattg
     3181 cttggggatt cggttctgaa gtacactgtt agctgtacac tttttcttaa atatcccagc
     3241 aaacatgagg gacaattatc ttcgaggcgt tcattggcag tttgtaattc aaccctgcat
     3301 aagttgggaa ctgttcacat aatacaggga tacattagga atggtgcttt cgatccccgt
     3361 cgttgggtag ctccaggaca acgaactctt cgcccggttc cttgcaagtg tggggtggac
     3421 tctctagaag ttcctttgga taaaatcttt cagacggaag acccgaaagt taagtttggt
     3481 aaaccatgtg atagaggcca cagatggatg tgttcgaaaa ccatatcaga ttgtgttgaa
     3541 gctctcatag gagcatacta cgtaagtggt gggcttgttg cttcccttca tgtgatgaag
     3601 tggctcgggg ttgatgtcga acttgatccc acgatggtag ctgaagtcat taatcaagcg
     3661 tccctacaaa tttatgtccc caataatgaa atccaagaaa tagagtctaa agttggccac
     3721 aatttttctg tcaagtttct cttaaaggag gccttgacac atgaatctgc gcttgagttc
     3781 tactgttacc aggtagttga atttcttggt gattctgtgt tggacttgct gatcacccaa
     3841 tatctctacc acaatcacac tgatatagat ccgggagagt tgactgacct gcggtccgct
     3901 tcagttaata atgaaagctt tgcacaagtt gtcgtgcgcc acgacctcta taagcatctt
     3961 caacactgct caagtttact atcagaccaa ataagtgaat atgtgcaatc cttaactgaa
     4021 tctcagaaca ccagcagatt ggatcccggc ataaaaggtc ccaaggtcat gtgtgacctg
     4081 tttgaaagta ttgttggggc aattttgatt gatacgaacc tgaatcttga caaagtctgg
     4141 agaattgtcg aaccattgtt atctccaatt gtgacccctg ataagcttga gctgcctccg
     4201 cttcgagaac tgaacgaatt atgcgactct cttggatatt ttattaagga aaaatgtaca
     4261 aataaaggag aagtggtgca tgctgagctt ctattacagc tcgatcgtga tttgttggtc
     4321 ggagaggggt ttgatagaag taaaaaagta gcaaaaggca aggcagcttc aaatctgttg
     4381 aagcaacttg aggtacggac tcgattcaac cggcttcaca atgattcttc actacccacc
     4441 ttgattattc atataaggaa ccaggatcat ttcagggtgt tacaactact gtgtatgcaa
     4501 acctcatgtt atttatgcag cactccgatg gaaatgggtg aaggtgccga gagaagaaaa
     4561 gggtttatca gctttgtgtc aaaaatcacc ttgaatgtcc cgggatacga cattatcaaa
     4621 tgcaccggag atgcaagagc tgacaaaaaa agttcttcag actctgcagc actgtttatg
     4681 ctttacgaac ttgaacaacg tgggaagctc atcatcgagg aaaccttgta a
//
LOCUS       AeDCL4                  9329 bp    DNA     linear   PLN 24-DEC-2022
DEFINITION  Complete genomic sequence of DCL4 for Cultivated Okra.
ACCESSION   AeDCL4
VERSION
KEYWORDS    .
SOURCE      Abelmoschus esculentus
  ORGANISM  Abelmoschus esculentus
            Eukaryota; Viridiplantae; Streptophyta; Embryophyta; Tracheophyta;
            Spermatophyta; Magnoliopsida; eudicotyledons; Gunneridae;
            Pentapetalae; rosids; malvids; Malvales; Malvaceae; Malvoideae;
            Abelmoschus.
REFERENCE   1  (bases 1 to 9329)
  AUTHORS   Magdy,M.
  TITLE     Direct Submission
  JOURNAL   Submitted (24-DEC-2022) Genetics, Faculty of Agriculture, Ain Shams
            University, Hadayek Shubra, No. 68, Cairo, Cairo 11241, Egypt
COMMENT     Bankit Comment: ALT EMAIL:m.elmosallamy@gmail.com
            Bankit Comment: TOTAL # OF SEQS:4
            
            ##Assembly-Data-START##
            Sequencing Technology :: Sanger dideoxy sequencing
            ##Assembly-Data-END##
FEATURES             Location/Qualifiers
     source          1..9329
                     /organism="Abelmoschus esculentus"
                     /mol_type="genomic DNA"
                     /cultivar="OEL12"
                     /db_xref="taxon:455045"
                     /country="Egypt"
     gene            1..9329
                     /gene="DCL4"
     CDS             join(1..156,368..544,666..776,962..1102,1200..1274,
                     1720..1785,1986..2114,2166..2294,2514..2645,3005..3100,
                     3270..3467,3614..3766,3862..4071,4188..4451,4571..4840,
                     4920..5243,5511..5609,6258..6464,6609..6815,7287..7745,
                     7874..8146,8289..8915,8992..9108,9180..9329)
                     /gene="DCL4"
                     /codon_start=1
                     /product="DICER-Like Protein"
                     /translation="MPDCELSTDGVEPSVASTAKAFSPFSLIVEISEEDEAKVEKKEK
                     DPRHIARKYQLELCKKAMEENIIVYLETGCGKTHIAVLLIYELGHLIRKPQKRICIFL
                     APTVALVQQQARVIEDSLDFKVGTFCGNCRHLKNHHDWEKEIKQYEVLVMTPQILLRS
                     LYHCFIRMDLIALLIFDECHHAQSKSNHPYAEIMKVFYDKATVSMLPRIFGMTASPVV
                     GKDASSQANLPKSINSLENLLDAKVYSVGDKDELECFVATPAVTVYDYGPSSCNTIYC
                     CDKLENIKRQCKLLVRKNGDFQSAKNKRKMLNRMHDNIIFCLENLGLWGALQACRLLC
                     NNSERNELIENEGILSDDSVCDQYLAQSADVFALDCKRDGSAHNLSDVEILKEPFFSK
                     KLLRLVGILSSFRLQQNMKCIIFVNRIVTARSLSYILQNLKFLSSWKCHFLVGVHSGL
                     KSMSRKTMKNILEKFRIGEVNLLVATKVGEGLDIQTCCLVIRFDLPETVASFIQSRGR
                     VRMPLSEYAFLVNSANERELNLINNFKKDEDRMNMEITFRTSTEISIGPEERIYTVDS
                     SGASISSGYSISLLHHYCSKLPHDEYFYPKPSFYYFDDTGGTVCNIILPSNAPIPQIA
                     STPQSSVDAAKKDACLNAIEELHKVGALTDHLLPSQNSVLEEEASLVDSDFGSSEDED
                     LCGELHEMLLPAVLKEPWTNLENYVLHSYYIKFIPDPEDRSYKEFALFVKSPLPKEAE
                     RMELDLHLARRRSVMTKLVPSGVAEFKREQIMDALRFQEMFFKVILDRSKLLSEFVPL
                     GNVDFPSSSSSTFYLLLPVILSNCENKVTVDWGIVQRCLSSPLFKTPVEAAKSGSFSS
                     DVCLQLANGCRSIRDVENSLVSDVHLKYPEQPLLRAKPLFKLHNLLHNRKPEESESHE
                     LEEYFIDLPPELCQLKIIGFSKDIESALSLLPSIMHRLENLLVAIELKDVFSASFPEG
                     AEVTARRVLEALTTEKCQERFSLERLESLGDAFLKFAVGRHLFLLHDSLDEGQLTRRR
                     SNAVNNSNLFKLATRRNLQVYIRDQPFDPCQFFALGHPCPVFCTKETKDTVHSQNSCQ
                     VDRANSKVRCSRNQHWLHKKTIADVFEALVVAFIVDRSFQAATAFLRWIGIRVDFQGS
                     QINSICTESKRFIPLSSQVDTEALENLLGYQFLHKGLLLQAIVHPSYNKLGGGCFQRL
                     EFLGDAVLDYLITSYLFSLYPKLKPGQLTDLRSVSVNNKSFANVAVERCLHKFLISDS
                     YPLTEAIEKYVAFFTSSPDRGLFEGPKCPKALGDLVESCFGAILLDTGFDLTRVWKIM
                     LSLLDPIKGLSSVQLSPIREVTELCQSLNWELKFLPSGNGRKFSVDAHAGDVSVSTAE
                     IYTNKKDAIRTAAHQLYVKLKALGYAPKSKSLEEVLKGSIKAEAKLIGFDETPIDVAV
                     PDTTAFRNMTLQESLVNDCNTETRSINKTASTGSPCISPISRAPRSIEAKAGCSASTS
                     CDSQSKGGESHTRTARSQLYEICASNCWNPPLFECCKDEGPSHLRSFTYKVILEIEEA
                     SDMLLECFSSPQTTKKAAAEHAAEGALWYLKHEGYLQ"
BASE COUNT     2616 a   1646 c   1771 g   3296 t
ORIGIN      
        1 atgccggatt gcgagttgtc caccgacggg gtcgagccgt ccgttgcctc tacagccaaa
       61 gccttttctc ccttttcgct gatcgttgaa atcagcgaag aagatgaagc aaaagtggaa
      121 aagaaagaga aggacccacg gcatattgct agaaagttag tcccttttac atttccctat
      181 acatgtaaat atttatgttt atttgcttct ttctttcttc tctgtgcaat ggggctctgc
      241 tttggttctc ttgatttttt tgttttgttt gttgcatgag ttccagttaa atttaacaag
      301 agctctacct tgtttatttc agtttttttg cttagaaatt acattggttt tatgctttta
      361 tttaaggtac cagctggagt tgtgcaagaa agccatggaa gagaacataa ttgtatactt
      421 ggagactggt tgtgggaaga ctcatattgc tgttctgctt atttatgagc ttggtcattt
      481 gatacggaaa cctcagaaaa ggatatgtat ttttcttgct cccacagtgg ctcttgttca
      541 gcaggttagc tacttgatct tcaggctaag tttggaatgt aggaactgaa ccggattgtt
      601 gattatagat tctatgcagc agtgggacat gcatggtttt gaatgaatct gttactgttt
      661 tgtagcaagc ccgtgttata gaagattcac ttgatttcaa ggttgggact ttttgtggta
      721 actgcagaca cttgaagaac catcatgatt gggaaaaaga gatcaaacag tatgaggtga
      781 ttgtgctctt tgattgatgc aattttaaaa tttatccacg tgttgctcga catcctgtga
      841 tggactcttt caattattct ttcttcacct tgtagaaaat ttttacttag gatcatggat
      901 cctcgaggat ttgcacgatc atttgcttat gtttctattc atgctgattt ttcttttata
      961 ggttcttgtt atgactcctc aaatactact tcgtagttta tatcactgct tcatcaggat
     1021 ggacttaata gctcttctga tatttgatga gtgccatcat gctcaaagta aaagcaatca
     1081 cccatatgca gaaatcatga aagtaaagtg ctacacatat tgtatttgta ctctcattga
     1141 tagatttact ttagtttttt tatcagttga tgtattagat taccttgaca atcatgtagg
     1201 ttttttatga taaagctact gtgtcaatgc ttcctcgtat atttggcatg acagcatctc
     1261 ccgtagttgg taaaggtaat taaaaagttg catttctttt gaaacaaaag tcgagtcact
     1321 ccacgtatca attatgagtt gttcaactcc tttttctgca tactaacata tatttattaa
     1381 ctactggctt aaaatgtcat ttaattatgg gtcaacttct tagcttgcaa aatgttaagc
     1441 aaaaaacgta acagacatcc ggtgttttca aattgaaaat gttttctctt tttgtttatt
     1501 ctcgtatttg aacccatttt catttttgtt ttctaaaaat ttgtttaaat ttagaaataa
     1561 cacaatatgt ttcagtttat gcgatacaaa tattttggat tatattgctt cttgtagggc
     1621 acttcaatga tatattttct gcctgagtga gagactagtt tttagttatt atctcatatt
     1681 ttgatagtta cttctatgat aacctatctt atgctttcag atgcatctag tcaagcaaat
     1741 ttaccaaaaa gcatcaacag tctcgaaaac ttgcttgatg ctaaggtgag tcttggaaac
     1801 tcactgcgaa atccgatata atcttgtctg ttgatttcct tctaaaaact aattgtgttt
     1861 aattttataa attagacttt ttggttataa tcaaaatggg aggggatttt tttgaaggcc
     1921 attgctgttc tgatgcagat gctcatagta ggcatttttc taatatttct ccttataagt
     1981 tgtaggtcta ttcagttgga gataaggatg aattagaatg ctttgtagca actcctgctg
     2041 ttacagtata tgattatggt ccttctagtt gcaacactat ttattgttgt gacaaacttg
     2101 agaacattaa gcgtattatc atgaaagaag ctttattttg tttttctgtt tcttcattgc
     2161 aagaacagtg caaattactt gtcaggaaga atggtgattt tcaatctgcc aaaaacaaaa
     2221 gaaagatgct caatagaatg catgataata taatcttttg cttggaaaat cttggccttt
     2281 ggggagcatt acaagtaaga ttttgtgaaa acaactgaat ttcctgtttt tgtaaattgg
     2341 cagttgagaa cctttcctct gcaataaaat attctgctgc taaagttatt ttggctctta
     2401 tgtcatattc tgcaaccatt ttctgcttat tacccttgca aatttatgtt ggaaatattg
     2461 ttggttaaaa tatcttgggt aattctgatt taatctttcc ccgcattttg taggcttgcc
     2521 gacttctttg taataactct gagcggaatg aattgataga aaatgaagga attttaagtg
     2581 atgactctgt atgtgatcaa tatcttgctc agtctgctga tgtttttgct ttggattgta
     2641 agagaggtat aatctgttca ggcattttaa attgtagttt caacttcttt atagctgttg
     2701 tcaaatttct tggttgctgc atgcccatct attgtgctca ttgaaattca attatgcagg
     2761 agagatatgg taaccggctt agggactttt agtagtagct tcaacttaat tctacttact
     2821 gtctctgttt cttgatggtt gcttatgatt tactacttca ttgtatgcat taaacttcaa
     2881 ataatgtgta ttattttttt tttgtaaatg gagattctta gataaatttt gaacttttat
     2941 gctctgctgc ttgtttcagt taactcgagt aagaatctca gctattcgtc tttgtaatat
     3001 tgtagatggg tcagcacata atttatctga tgtagagatt ttgaaggaac catttttctc
     3061 gaaaaagctg ttacgccttg ttggaattct ttcctccttc aggtttgtat tcaagcatgt
     3121 atattgtttt ttgattgttt gttagctatt cctatgtgga gacatttcaa tggttatagg
     3181 attttataaa taaaactctt tattattaac taaaaagtaa ggtgttctat ataaatattt
     3241 ctctgacaaa cttctgcaaa tccttttgca ggttacagca aaatatgaaa tgtataattt
     3301 ttgtgaatag aattgttact gcaagatcct tgtcgtacat actgcaaaac cttaagttcc
     3361 tatcttcttg gaagtgccat tttcttgtgg gagtccactc tggacttaaa agtatgtcaa
     3421 gaaagacaat gaaaaacatt ctagagaagt tcagaattgg agaggtaacc cttttctgct
     3481 agtgttaata ttccttgctt accctacccc ttccatgcca tagttcacgt aatttaatga
     3541 ttccttgttc aatctgtttg actggcagaa cactgattta ttcttgattc cttgaatgcc
     3601 gactttgcag gtgaatcttt tggttgcaac taaagttggt gaaggacttg acatccagac
     3661 atgctgcctt gtgatacgtt ttgaccttcc agaaactgtt gcaagtttta tccaatcaag
     3721 aggtcgtgta agaatgcctc tgtctgagta tgcatttcta gtgaacaggt gctgatcata
     3781 aaagtatatg ctatttgaag gtctgtccat atgatttcct ttccgttatt cggaaaaaat
     3841 aagttttctt tttcttaatg cagtgctaat gagagggaac taaatttgat taacaatttt
     3901 aagaaagatg aagatcgtat gaatatggaa attactttca gaacatctac tgagatttct
     3961 attggtcccg aggaaagaat atatacagtt gattcatccg gtgcttcgat tagttcagga
     4021 tatagtatct ctctacttca tcattactgc tctaaacttc cccatgatga gtaggccttc
     4081 taacttttcc gttcttacct gcttttaaaa ttataatgtc cactacatat gtttgtgtgg
     4141 aaattccttt actcatttag attatcctca tgaaaatatt tttcaggtac ttttacccca
     4201 agccaagctt ttattatttt gatgatacag gaggaacagt ctgcaatata attttacctt
     4261 ccaatgctcc aatacctcaa attgccagta cacctcaatc ttcagttgat gctgccaaaa
     4321 aggatgcttg tctaaacgcc attgaagaac tgcataaagt gggagccttg actgaccatc
     4381 tcttgccatc gcaaaacagt gttcttgagg aggaagcatc gctggtggat tctgattttg
     4441 ggagctctga aggttgatgc ggagcaactt tgttgtcttt ttctttttgt ttggggttgg
     4501 ggtgactagt gtagaactaa ttacttttgc ttgtctctaa tctctgctaa atttgatttg
     4561 tttgttggta gatgaggatt tgtgtggtga actacatgag atgcttctgc ctgctgtgct
     4621 taaagaacca tggactaact tggaaaacta tgtccttcat tcttactata taaaatttat
     4681 cccggatcct gaggatagga gctataaaga gttcgcactt tttgtcaagt ctcctctacc
     4741 taaagaagct gagagaatgg agctggatct tcacctagct cgccgtaggt cagtgatgac
     4801 aaagcttgtc ccatcaggag tagcagaatt taagagagaa gaggtaacta tgttttgttc
     4861 tggcagagtt tgttctaatt aacgaactta ccaaaattca ttgtgtattc ctacttatgc
     4921 agatcatgga tgcactgcgt tttcaagaaa tgttcttcaa ggtcatcctt gatagatcaa
     4981 aactcctttc tgaatttgtt cctttaggaa atgttgactt tccttcatca agctcctcaa
     5041 cattctactt gttactccct gttattcttt ccaattgtga gaataaagtg acagtggact
     5101 gggggattgt gcaaagatgt ttgtcatctc cactttttaa gactcctgta gaagctgcaa
     5161 agagtggaag tttctcttca gatgtttgct tgcaacttgc aaatggttgt aggagtataa
     5221 gagacgttga gaatagtttg gtgtatgcca cacacaaggc gaccttttac tttattacta
     5281 acattgtcag tgaaaaaaat ggttacagcc cctatagaga ttctggcact ttaaatcata
     5341 tggaccactt aaaaaagttg gtagctctca actcttaatt tacaactgtt attagtatta
     5401 tccgaaaata gcttgattta taagaggaag gttccacacc aagttgttta gactagcttt
     5461 tgatatagta ttcaattgat agagttttaa catcaatgtt gtcaatcagg tctgacgtcc
     5521 atctgaagta ccctgaacaa cctcttctgc gtgcaaaacc actttttaaa ctgcacaatt
     5581 tgcttcacaa ccgaaaaccg gaggagtcag gtaccttctc ttttgctttg gtttcattct
     5641 tgttatggtt ccctttttcc taagtatgtt gcttgttata cttgattatt tgtgttcgaa
     5701 atatgatatt ctagaacttg ctaccatctt cagggtatat tgctatttgt tttgtcaggc
     5761 tgcattatta tttcattata gggacaagat ttatggttca ttattgattg attagtgctg
     5821 cattgccttt agctggcatg caatgcctga tttatagtta attatttgtt attggaaacg
     5881 aatcttcccc taatggtaag aaattaccag atttgaagta gcataataat atccatgcac
     5941 agcttatttg atgctgaaga gatatcttga acttcattct tttggaaatg agagatgctc
     6001 aagttgggtg aatagaatgg agactatgag ttctcacatg gtggtgaaaa ataaagccaa
     6061 aaattttctt ttcaggattt ctaggtagta attagaatca ggctattgtg acaatacaac
     6121 ccaacaaaaa agagagagga aaagaacaag aatcctttct cattttcttt accagcaaat
     6181 caaacgaatg agaaaatgtt ttcttgttga ttttctctgg cttttcattt cgtaaggctg
     6241 cttctttgtc gtaaacagaa tcgcatgaac tggaagaata cttcatcgat ttgccccctg
     6301 agctttgtca gttgaaaata ataggcttct ccaaagatat tgagagtgca ctttctttgt
     6361 taccatcaat aatgcatcgc ctagagaact tgcttgtggc tattgaattg aaggatgttt
     6421 tttctgcttc atttcctgag ggagctgaag ttacagccag aagggtaaga cctaactgca
     6481 tatggtatta tcaatagtgc tctaggttaa gcatccttta aatttactgt gctaatctaa
     6541 tgtttactca ggaaatgcaa acatatgcat gaatgttatc tactactaac agtttgaaat
     6601 ggtggtaggt cctagaagca ctcactacag agaagtgcca agagcgtttt tctcttgaaa
     6661 ggcttgaatc acttggtgat gccttcctca agtttgctgt tggccgtcat ctttttcttt
     6721 tgcatgattc actcgatgaa gggcaattga ctaggagaag gtctaatgct gtaaacaatt
     6781 ctaatttgtt caagctagca acaaggcgca atttgcaggt ttgaatgtgt tttagaatgt
     6841 gatattcatt aggatttttt tgtggttaag cattatatct tgagaaattt tagcagttgg
     6901 tcatcaaact atttaaaaaa catagaattt ttttatgatc ccagcctgta attcttcact
     6961 tcttacagat gcggagtagt tgcatcaaat gctaaggtgc acgttcatag ttacttgtct
     7021 aacatattaa ttttcttgga cctgtagaca taaaaactgt agaaaaatgt ggtatgtata
     7081 aaaatgatta aactaaaaaa caatgcattt ggttagaccc ctcctatccc tttttcccat
     7141 tctgggattt ttgggcatat tcaaattctt caagtaaaag tcatttggga tggataattt
     7201 gaacccaaga agatttaatg gctactgtat ctttggtatt ttaaagtaaa taattaatat
     7261 ttacattgct gtatttccac caatttcagg tttacatacg cgatcaacct ttcgatcctt
     7321 gccagttctt tgctctgggc catccctgcc ctgtattttg tacaaaagaa actaaagaca
     7381 ctgttcattc ccaaaatagt tgtcaagtag atcgtgcaaa tagcaaagtt agatgcagta
     7441 gaaatcaaca ttggctacac aagaaaacaa ttgctgatgt gtttgaggct cttgtagtag
     7501 catttatagt tgataggagc ttccaagctg caactgcatt tcttagatgg attggcatac
     7561 gagtggactt ccaaggttct caaattaata gtatttgcac tgaaagcaag agattcattc
     7621 cactttcctc ccaagtagac actgaagctc ttgaaaattt gttgggttat cagtttcttc
     7681 acaagggtct cctccttcaa gcgattgtgc atccttctta taataagctt ggtggaggat
     7741 gcttccaggt atgcactatt tctgcttttc tacttgaaga aattaaactt cctttataca
     7801 tatttcaccc aacctgtcag ttttataaca ttttactttc tgatctacaa ttagtaatac
     7861 tttgatattt tcccagagat tggagtttct tggagatgct gtcttggatt atttaatcac
     7921 gtcatattta ttttcactgt atccaaagtt gaagcctggt cagttgactg atttgcgatc
     7981 agtgtcagtt aacaacaagt cctttgccaa tgttgcggtg gagagatgcc tacacaaatt
     8041 tcttatctct gactcatatc ccctcaccga ggccatagaa aaatatgttg ccttcttcac
     8101 atcatcacca gacaggggat tgtttgaagg gccaaaatgt ccgaaggtag caattattat
     8161 ctgttttatc ctatgcttca tgcatgcatg ctttcttctt ttttccccct ttataaatgt
     8221 gagatataat gaattctagc tccttcaaaa agggttctta acttaatagc tttattgttt
     8281 tgatacaggc tcttggtgac ttggtcgagt cctgtttcgg tgctattctc cttgatacag
     8341 ggtttgactt gacccgtgtt tggaagataa tgctatccct tttggatcca atcaagggcc
     8401 tttcaagtgt gcagcttagt cctatcaggg aagtaacaga actttgccag tctcttaact
     8461 gggaattgaa gtttctacca tccggaaatg gcagaaaatt ttcagtggat gcacatgcag
     8521 gagatgtttc tgtatccact gctgaaatct acactaacaa aaaagatgct atcagaaccg
     8581 ccgcacatca attatatgta aagttaaagg cactaggata tgcacccaag tcgaagtcct
     8641 tagaggaagt tttaaaggga agcatcaaag ctgaagccaa gctgattgga tttgatgaaa
     8701 caccaattga tgtcgctgtt cctgacacca ctgcatttcg aaacatgaca ttgcaagaat
     8761 ctcttgtgaa tgattgcaac acagaaaccc gttccattaa taagacagct tctaccggtt
     8821 caccctgcat ctcgcctatt agcagagctc cgcgttctat tgaagcaaaa gcagggtgtt
     8881 cagcatcaac tagttgtgac tctcaatcca aaggtcaatg attgttacac tttttttatg
     8941 agttgtcagt gtggaacaat tatcttattc atctcttaac ttctcagctc aggtgaatca
     9001 catactcgta ctgcgagatc acagttatat gaaatctgtg ccagcaattg ttggaacccc
     9061 cctttgttcg aatgttgcaa agacgaagga ccaagccatt tgagatcgta agtatgccgc
     9121 tactgctcac ctctttgaat catcgtactc ataccctctg tttaaacttg ttttgcagat
     9181 tcacttacaa ggtaattcta gaaatcgaag aagcctcgga tatgctgttg gagtgcttca
     9241 gcagtcctca gaccaccaag aaggcagctg ccgagcatgc ggcagaaggt gcattgtggt
     9301 acctaaagca tgaaggatac ttacaataa
//
